# Supplementary material for: A Simple and Convenient Synthesis of Unlabeled and 13C-Labeled 3-(3-Hydroxyphenyl)-3-Hydroxypropionic Acid and Its Quantification in Human Urine Samples
Source: Metabolites. 2018 Nov 21;8(4):80. doi: 10.3390/metabo8040080 (PMC6316614; doi:10.3390/metabo8040080)
Supplement: Supplementary file 1 [file metabolites-08-00080-s001.zip]

Archive with 1 entries (1 files):
- metabolites-375799-SI.pdf
